# Supplementary material for: Exosomal Circular RNA RNA-seq Profiling and the Carcinogenic Role of Exosomal circ-CYP24A1 in Cutaneous Squamous Cell Carcinoma
Source: Front Med (Lausanne). 2021 May 24;8:675842. doi: 10.3389/fmed.2021.675842 (PMC8180850; doi:10.3389/fmed.2021.675842)
Supplement: Supplementary Table 1 — 25 up-regulated circRNAs and 76 down-regulated circRNAs in cSCC compared to healthy subjects. [file Table_1.XLSX]

## Sheet: Sheet1
	P-value, Fold change and Regulation						junction reads						logCPM by edgeR						Annotations
CircRNAID	logFC	logCPM	LR	PValue	FDR	regulation	T	ZH	Y	B	Z	K	T	ZH	Y	B	Z	K	chrom	txStart	txEnd	strand	circBaseID	source	best_transcript	GeneName	Catalog	predicted_sequence_length	circRNA-associated diseases
chr6:31238920-31324013-	7.42916	10.4928	11.3198	0.000766852	0.472691	up	16	0	46	0	0	0	9.58963	4.81142	12.6817	4.81142	4.81142	4.81142	chr6	31238919	31324013	-		novel	NM_002117	HLA-C	sense overlapping	85094
chr6:31239376-31324219-	7.33485	10.4129	10.9216	0.00095047	0.472691	up	8	24	26	0	0	0	8.64127	11.4352	11.8633	4.81142	4.81142	4.81142	chr6	31239375	31324219	-		novel	uc003ntf.2	HLA-B	intronic	84844
chr20:52773708-52788209-	7.12298	10.2326	10.0795	0.00149932	0.472691	up	74	2	15	0	0	0	11.7573	8.00278	11.0777	4.81142	4.81142	4.81142	chr20	52773707	52788209	-	hsa_circ_0060927	circBase	NM_000782	CYP24A1	exonic	1106
chr14:23873505-23900690-	7.08672	10.2075	9.92709	0.00162864	0.472691	up	0	50	0	0	0	0	4.81142	12.4864	4.81142	4.81142	4.81142	4.81142	chr14	23873504	23900690	-		novel	NM_000257	MYH7	sense overlapping	27186
chr1:85331068-85331821-	6.59577	9.82295	8.13937	0.00433144	0.472691	up	29	0	19	0	0	0	10.4238	4.81142	11.4148	4.81142	4.81142	4.81142	chr1	85331067	85331821	-	hsa_circ_0004390	circBase	NM_012152	LPAR3	exonic	754
chr2:179516028-179516243-	6.4196	9.69358	7.5241	0.0060879	0.472691	up	3	24	5	0	0	0	7.38613	11.4352	9.52979	4.81142	4.81142	4.81142	chr2	179516027	179516243	-		novel	NM_003319	TTN	intronic	216
chr3:169840379-169847340-	5.9225	9.35047	5.88069	0.0153078	0.472691	up	0	5	14	0	0	0	4.81142	9.22669	10.9796	4.81142	4.81142	4.81142	chr3	169840378	169847340	-	hsa_circ_0067900	circBase	NM_024947	PHC3	exonic	1023
chr2:24787164-24816590+	5.767	9.24489	5.3806	0.0203618	0.472691	up	11	14	1	0	0	0	9.07277	10.668	7.41194	4.81142	4.81142	4.81142	chr2	24787163	24816590	+	hsa_circ_0119569	circBase	NM_003743	NCOA1	sense overlapping	29427
chr12:52843253-52883852-	5.69325	9.20095	5.12211	0.0236229	0.472691	up	8	2	11	0	0	0	8.64127	8.00278	10.6371	4.81142	4.81142	4.81142	chr12	52843252	52883852	-		novel	NM_005554	KRT6A	sense overlapping	40600
chr20:47886479-47888287-	5.61149	9.14744	4.83684	0.0278579	0.472691	up	20	2	6	0	0	0	9.90101	8.00278	9.78366	4.81142	4.81142	4.81142	chr20	47886478	47888287	-	hsa_circ_0008675	circBase	NM_021035	ZNFX1	exonic	1809
chr5:138979957-138994551+	5.60402	9.1471	4.80091	0.0284447	0.472691	up	0	3	12	0	0	0	4.81142	8.53412	10.7605	4.81142	4.81142	4.81142	chr5	138979956	138994551	+	hsa_circ_0005728	circBase	NM_003339	UBE2D2	exonic	280
chr9:140611078-140646860+	5.56488	9.12125	4.67035	0.0306876	0.472691	up	0	16	1	0	0	0	4.81142	10.8575	7.41194	4.81142	4.81142	4.81142	chr9	140611077	140646860	+	hsa_circ_0002647	circBase	NM_024757	EHMT1	exonic	1163
chr13:52971367-52972329-	5.52209	9.09721	4.52026	0.0334958	0.472691	up	0	2	12	0	0	0	4.81142	8.00278	10.7605	4.81142	4.81142	4.81142	chr13	52971366	52972329	-	hsa_circ_0008776	circBase	NM_018676	THSD1	exonic	963
chr1:16263658-16264501+	5.51112	9.08983	4.4861	0.0341716	0.472691	up	0	8	7	0	0	0	4.81142	9.87919	9.99947	4.81142	4.81142	4.81142	chr1	16263657	16264501	+	hsa_circ_0010117	circBase	NM_015001	SPEN	exonic	678
chr16:89484692-89497734-	5.43187	9.04113	4.23552	0.0395865	0.472691	up	10	9	2	0	0	0	8.94277	10.0443	8.28781	4.81142	4.81142	4.81142	chr16	89484691	89497734	-	hsa_circ_0000727	circBase	NM_001256182	ANKRD11	exonic	156	Alzheimer's disease, B-cell lymphoma, Hodgkin's lymphoma, T-cell leukemia, acute lymphoblastic leukemia (ALL), acute myeloid leukemia (AML), autism spectrum disorder (ASD), bladder cancer, breast cancer, cardiac hypertrophy, cervical cancer, chronic lymphocytic leukemia (CLL), chronic myeloid leukemia (CML), colorectal cancer, diffuse large B-cell lymphoma (DLBCL), follicular lymphoma (FL), gastr…
chr5:77711344-77717784+	5.40303	9.02588	4.13655	0.0419666	0.472691	up	0	8	6	0	0	0	4.81142	9.87919	9.78366	4.81142	4.81142	4.81142	chr5	77711343	77717784	+	hsa_circ_0002186	circBase	NM_004866	SCAMP1	exonic	497
chr10:70227880-70229920-	5.39857	9.02152	4.13264	0.0420637	0.472691	up	17	2	5	0	0	0	9.674	8.00278	9.52979	4.81142	4.81142	4.81142	chr10	70227879	70229920	-	hsa_circ_0006151	circBase	NR_102264	DNA2	exonic	367
chr9:112898407-112900819+	5.39427	9.02125	4.1065	0.0427186	0.472691	up	0	3	10	0	0	0	4.81142	8.53412	10.5021	4.81142	4.81142	4.81142	chr9	112898406	112900819	+	hsa_circ_0008706	circBase	NM_007203	PALM2-AKAP2	exonic	2413
chr2:24787164-24807429+	5.35389	8.99646	3.99174	0.0457237	0.472691	up	8	9	2	0	0	0	8.64127	10.0443	8.28781	4.81142	4.81142	4.81142	chr2	24787163	24807429	+	hsa_circ_0005968	circBase	ENST00000405141	NCOA1	exonic	221
chr9:110062422-110074018+	5.343	8.99182	3.94708	0.0469527	0.472691	up	0	0	12	0	0	0	4.81142	4.81142	10.7605	4.81142	4.81142	4.81142	chr9	110062421	110074018	+	hsa_circ_0008812	circBase	NM_002874	RAD23B	exonic	487
chr1:109294879-109302707+	5.3361	8.98597	3.94395	0.0470401	0.472691	up	11	10	0	0	0	0	9.07277	10.1925	4.81142	4.81142	4.81142	4.81142	chr1	109294878	109302707	+	hsa_circ_0013382	circBase	NM_007269	STXBP3	exonic	389
chr4:1902353-1932497+	5.3304	8.98417	3.9158	0.0478343	0.472691	up	0	6	7	0	0	0	4.81142	9.47842	9.99947	4.81142	4.81142	4.81142	chr4	1902352	1932497	+	hsa_circ_0002688	circBase	NM_007331	WHSC1	exonic	1584
chr1:171492360-171496983+	5.31572	8.9744	3.88895	0.0486048	0.472691	up	16	4	3	0	0	0	9.58963	8.92157	8.82891	4.81142	4.81142	4.81142	chr1	171492359	171496983	+	hsa_circ_0003644	circBase	NM_015172	PRRC2C	exonic	421
chr7:158580695-158591763-	5.30841	8.97163	3.85587	0.0495722	0.472691	up	0	7	6	0	0	0	4.81142	9.69267	9.78366	4.81142	4.81142	4.81142	chr7	158580694	158591763	-	hsa_circ_0001777	circBase	NM_020728	ESYT2	exonic	417
chr1:203676137-203677232+	3.85614	9.67285	3.9771	0.046123	0.472691	up	2	16	10	0	1	0	6.91744	10.8575	10.5021	4.81142	7.77037	4.81142	chr1	203676136	203677232	+	hsa_circ_0007167	circBase	NM_001684	ATP2B4	exonic	458
chr3:185293003-185344181+	-8.75841	11.6637	21.1974	4.14321e-06	0.0313931	down	0	0	0	25	24	51	4.81142	4.81142	4.81142	12.4345	12.1656	12.9909	chr3	185293002	185344181	+		novel	NM_021627	SENP2	sense overlapping	51179
chr17:19554860-19575269+	-6.27353	9.55368	9.09957	0.00255669	0.472691	down	0	0	0	3	5	10	4.81142	4.81142	4.81142	9.42832	9.93566	10.6607	chr17	19554859	19575269	+	hsa_circ_0008603	circBase	NM_000382	ALDH3A2	exonic	1290
chr10:21246660-21250708-	-6.20471	9.50822	8.82045	0.00297873	0.472691	down	0	0	0	10	3	2	4.81142	4.81142	4.81142	11.1235	9.22601	8.43552	chr10	21246659	21250708	-	hsa_circ_0093307	circBase	NM_213569	NEBL	sense overlapping	4049
chr7:104645765-104649656-	-5.94251	9.32448	7.68682	0.00556256	0.472691	down	0	0	0	0	10	4	4.81142	4.81142	4.81142	4.81142	10.9148	9.37579	chr7	104645764	104649656	-		novel	ENST00000445184	LINC01004	intronic	3892
chr4:151388825-151412187-	-5.92331	9.31164	7.60338	0.00582591	0.472691	down	0	0	0	3	3	8	4.81142	4.81142	4.81142	9.42832	9.22601	10.345	chr4	151388824	151412187	-	hsa_circ_0006867	circBase	NM_006726	LRBA	exonic	450
chr3:136699173-136714398+	-5.78145	9.22003	6.99351	0.00818058	0.472691	down	0	0	0	4	4	4	4.81142	4.81142	4.81142	9.82858	9.62404	9.37579	chr3	136699172	136714398	+		novel	ENST00000309741	IL20RB	exonic	721
chr6:89793472-89794362+	-5.76357	9.20836	6.90546	0.00859329	0.472691	down	0	0	0	4	3	5	4.81142	4.81142	4.81142	9.82858	9.22601	9.68547	chr6	89793471	89794362	+	hsa_circ_0132617	circBase	NM_006813	PNRC1	sense overlapping	891
chr7:24663285-24708279+	-5.73085	9.18861	6.74272	0.00941312	0.472691	down	0	0	0	6	3	2	4.81142	4.81142	4.81142	10.3986	9.22601	8.43552	chr7	24663284	24708279	+	hsa_circ_0001686	circBase	NM_016447	MPP6	exonic	1116	Duchenne muscular dystrophy (DMD), autism spectrum disorder (ASD), breast cancer, uveal melanoma
chr14:64465632-64489581+	-5.71358	9.1774	6.65951	0.00986283	0.472691	down	0	0	0	5	4	2	4.81142	4.81142	4.81142	10.1416	9.62404	8.43552	chr14	64465631	64489581	+	hsa_circ_0102377	circBase	NM_015180	SYNE2	exonic	2284
chr7:127013396-127017383-	-5.7098	9.17359	6.64493	0.00994383	0.472691	down	0	0	0	3	2	7	4.81142	4.81142	4.81142	9.42832	8.67448	10.1568	chr7	127013395	127017383	-	hsa_circ_0082096	circBase	NM_176814	ZNF800	exonic	1837
chr3:57276884-57301820+	-5.63433	9.12588	6.29031	0.01214	0.472691	down	0	0	0	2	0	10	4.81142	4.81142	4.81142	8.87246	4.81142	10.6607	chr3	57276883	57301820	+	hsa_circ_0066251	circBase	NM_012096	APPL1	exonic	1478
chr1:40733458-40737707+	-5.55597	9.07763	5.93657	0.0148299	0.472691	down	0	0	0	0	0	12	4.81142	4.81142	4.81142	4.81142	4.81142	10.9195	chr1	40733457	40737707	+	hsa_circ_0008985	circBase	NM_005857	ZMPSTE24	exonic	499
chr13:49906083-49918374-	-5.52839	9.06254	5.80478	0.0159827	0.472691	down	0	0	0	0	10	0	4.81142	4.81142	4.81142	4.81142	10.9148	4.81142	chr13	49906082	49918374	-	hsa_circ_0100662	circBase	NM_001079670	CAB39L	exonic	270
chr6:35280079-35280549+	-5.52133	9.05846	5.77275	0.0162766	0.472691	down	0	0	0	5	0	5	4.81142	4.81142	4.81142	10.1416	4.81142	9.68547	chr6	35280078	35280549	+	hsa_circ_0076125	circBase	NM_022047	DEF6	exonic	384
chr17:74003141-74006624-	-5.48564	9.03766	5.61222	0.0178357	0.472691	down	0	0	0	5	4	0	4.81142	4.81142	4.81142	10.1416	9.62404	4.81142	chr17	74003140	74006624	-		novel	NM_001988	EVPL	sense overlapping	3484
chr4:144464662-144465125+	-5.48533	9.03666	5.61851	0.0177718	0.472691	down	0	0	0	0	8	2	4.81142	4.81142	4.81142	4.81142	10.5981	8.43552	chr4	144464661	144465125	+	hsa_circ_0001445	circBase	NM_003601	SMARCA5	exonic	269
chr1:16902762-16907987-	-5.46035	9.02189	5.51202	0.0188862	0.472691	down	0	0	0	2	3	5	4.81142	4.81142	4.81142	8.87246	9.22601	9.68547	chr1	16902761	16907987	-		novel	NM_017940	NBPF1	exonic	813
chr4:144336630-144387378+	-5.37725	8.9742	5.16509	0.0230453	0.472691	down	0	0	0	7	1	0	4.81142	4.81142	4.81142	10.6167	7.77037	4.81142	chr4	144336629	144387378	+	hsa_circ_0071040	circBase	NM_002039	GAB1	exonic	1854
chrX:2129531-2139270-	-5.35508	8.96138	5.08442	0.0241417	0.472691	down	0	0	0	6	2	0	4.81142	4.81142	4.81142	10.3986	8.67448	4.81142	chrX	2129530	2139270	-		novel	NM_145177	DHRSX	sense overlapping	9740
chr18:46904937-46956817-	-5.33255	8.94847	5.00334	0.0252985	0.472691	down	0	0	0	5	3	0	4.81142	4.81142	4.81142	10.1416	9.22601	4.81142	chr18	46904936	46956817	-	hsa_circ_0108556	circBase	NM_017653	DYM	exonic	474
chr16:72984368-72984864-	-5.32341	8.94297	4.98968	0.0254989	0.472691	down	0	0	0	0	1	9	4.81142	4.81142	4.81142	4.81142	7.77037	10.5114	chr16	72984367	72984864	-	hsa_circ_0040434	circBase	NM_006885	ZFHX3	exonic	497
chr12:123793857-123800207-	-5.30256	8.9314	4.90604	0.0267629	0.472691	down	0	0	0	3	0	6	4.81142	4.81142	4.81142	9.42832	4.81142	9.94029	chr12	123793856	123800207	-	hsa_circ_0097724	circBase	NM_018183	SBNO1	exonic	695
chr1:100588766-100591498-	-5.30256	8.9314	4.90604	0.0267629	0.472691	down	0	0	0	3	0	6	4.81142	4.81142	4.81142	9.42832	4.81142	9.94029	chr1	100588765	100591498	-	hsa_circ_0110153	circBase	NM_194292	SASS6	exonic	141
chr15:35219236-35231014-	-5.2987	8.92918	4.90229	0.0268212	0.472691	down	0	0	0	0	0	10	4.81142	4.81142	4.81142	4.81142	4.81142	10.6607	chr15	35219235	35231014	-	hsa_circ_0103353	circBase	NM_014691	AQR	exonic	477
chr9:99284788-99327765-	-5.28642	8.92239	4.83987	0.0278089	0.472691	down	0	0	0	3	5	0	4.81142	4.81142	4.81142	9.42832	9.93566	4.81142	chr9	99284787	99327765	-	hsa_circ_0087641	circBase	NM_003671	CDC14B	exonic	1183
chr10:123298106-123325218-	-5.28642	8.92239	4.83987	0.0278089	0.472691	down	0	0	0	3	5	0	4.81142	4.81142	4.81142	9.42832	9.93566	4.81142	chr10	123298105	123325218	-	hsa_circ_0092984	circBase	NM_000141	FGFR2	exonic	639
chr13:78133939-78171724+	-5.28476	8.92146	4.83361	0.0279101	0.472691	down	0	0	0	4	3	1	4.81142	4.81142	4.81142	9.82858	9.22601	7.54802	chr13	78133938	78171724	+		novel	NM_003843	SCEL	exonic	576
chr16:11063018-11076848+	-5.2831	8.92053	4.82735	0.0280117	0.472691	down	0	0	0	5	1	2	4.81142	4.81142	4.81142	10.1416	7.77037	8.43552	chr16	11063017	11076848	+	hsa_circ_0004179	circBase	NM_015226	CLEC16A	exonic	728
chr6:161443042-161471011+	-5.2825	8.9202	4.83655	0.0278626	0.472691	down	0	0	0	0	5	4	4.81142	4.81142	4.81142	4.81142	9.93566	9.37579	chr6	161443041	161471011	+		novel	ENST00000542952	MAP3K4	intronic	27970
chr19:58374733-58375127+	-5.28084	8.91928	4.83031	0.0279636	0.472691	down	0	0	0	1	3	5	4.81142	4.81142	4.81142	7.9564	9.22601	9.68547	chr19	58374732	58375127	+		novel	NM_032828	ZNF587	sense overlapping	395
chr18:8718422-8720494+	-5.28084	8.91928	4.83031	0.0279636	0.472691	down	0	0	0	1	3	5	4.81142	4.81142	4.81142	7.9564	9.22601	9.68547	chr18	8718421	8720494	+	hsa_circ_0000825	circBase	NM_015210	MTCL1	exonic	384
chr2:207731421-207746615+	-5.25941	8.90733	4.74461	0.0293902	0.472691	down	0	0	0	4	2	2	4.81142	4.81142	4.81142	9.82858	8.67448	8.43552	chr2	207731420	207746615	+	hsa_circ_0008544	circBase	ENST00000438070	AC008269.2	sense overlapping	15195
chr2:36623757-36669878+	-5.25772	8.90639	4.73828	0.0294986	0.472691	down	0	0	0	5	0	3	4.81142	4.81142	4.81142	10.1416	4.81142	8.98094	chr2	36623756	36669878	+	hsa_circ_0002346	circBase	NM_016441	CRIM1	exonic	538
chr8:124349865-124351686-	-5.25708	8.90615	4.74775	0.0293367	0.472691	down	0	0	0	0	4	5	4.81142	4.81142	4.81142	4.81142	9.62404	9.68547	chr8	124349864	124351686	-	hsa_circ_0085465	circBase	NM_014109	ATAD2	exonic	333
chr16:53289512-53302038+	-5.23119	8.89199	4.65818	0.030906	0.472691	down	0	0	0	0	3	6	4.81142	4.81142	4.81142	4.81142	9.22601	9.94029	chr16	53289511	53302038	+	hsa_circ_0039365	circBase	NM_025134	CHD9	exonic	688
chr21:42841470-42841659-	-5.21427	8.88258	4.59004	0.0321583	0.472691	down	0	0	0	0	8	0	4.81142	4.81142	4.81142	4.81142	10.5981	4.81142	chr21	42841469	42841659	-		novel	ENST00000454499	TMPRSS2	intronic	190
chr4:39915231-39927553-	-5.21427	8.88258	4.59004	0.0321583	0.472691	down	0	0	0	0	8	0	4.81142	4.81142	4.81142	4.81142	10.5981	4.81142	chr4	39915230	39927553	-	hsa_circ_0007308	circBase	NM_001100399	PDS5A	exonic	563
chr9:6475391-6482099+	-5.21154	8.88073	4.56676	0.0325983	0.472691	down	0	0	0	7	0	0	4.81142	4.81142	4.81142	10.6167	4.81142	4.81142	chr9	6475390	6482099	+	hsa_circ_0008613	circBase	NM_152896	UHRF2	exonic	529
chr1:193038164-193046180+	-5.21154	8.88073	4.56676	0.0325983	0.472691	down	0	0	0	7	0	0	4.81142	4.81142	4.81142	10.6167	4.81142	4.81142	chr1	193038163	193046180	+	hsa_circ_0111562	circBase	NM_004600	TROVE2	exonic	1107
chr2:61709515-61717911-	-5.18584	8.86718	4.49362	0.0340216	0.472691	down	0	0	0	1	5	2	4.81142	4.81142	4.81142	7.9564	9.93566	8.43552	chr2	61709514	61717911	-	hsa_circ_0054853	circBase	NM_003400	XPO1	exonic	1085
chr10:75830428-75834661+	-5.17794	8.86334	4.47839	0.034326	0.472691	down	0	0	0	0	1	8	4.81142	4.81142	4.81142	4.81142	7.77037	10.345	chr10	75830427	75834661	+	hsa_circ_0018881	circBase	NM_003373	VCL	exonic	544
chr9:35295693-35313986+	-5.16129	8.85348	4.39906	0.0359587	0.472691	down	0	0	0	5	2	0	4.81142	4.81142	4.81142	10.1416	8.67448	4.81142	chr9	35295692	35313986	+	hsa_circ_0008518	circBase	NM_006377	UNC13B	exonic	641
chr7:90355881-90419967+	-5.15055	8.84884	4.38837	0.0361849	0.472691	down	0	0	0	0	0	9	4.81142	4.81142	4.81142	4.81142	4.81142	10.5114	chr7	90355880	90419967	+	hsa_circ_0008645	circBase	NM_001287135	CDK14	exonic	421
chr9:19316415-19328160+	-5.15055	8.84884	4.38837	0.0361849	0.472691	down	0	0	0	0	0	9	4.81142	4.81142	4.81142	4.81142	4.81142	10.5114	chr9	19316414	19328160	+	hsa_circ_0138410	circBase	NM_017925	DENND4C	exonic	766
chr5:37221426-37224694-	-5.15055	8.84884	4.38837	0.0361849	0.472691	down	0	0	0	0	0	9	4.81142	4.81142	4.81142	4.81142	4.81142	10.5114	chr5	37221425	37224694	-	hsa_circ_0128993	circBase	NM_023073	C5orf42	sense overlapping	3269
chr11:67934449-67957619-	-5.15055	8.84884	4.38837	0.0361849	0.472691	down	0	0	0	0	0	9	4.81142	4.81142	4.81142	4.81142	4.81142	10.5114	chr11	67934448	67957619	-	hsa_circ_0096269	circBase	NM_001300907	SUV420H1	exonic	1318
chr15:55516087-55527154-	-5.13273	8.83894	4.3192	0.0376847	0.472691	down	0	0	0	0	5	3	4.81142	4.81142	4.81142	4.81142	9.93566	8.98094	chr15	55516086	55527154	-	hsa_circ_0003863	circBase	NM_004580	RAB27A	exonic	489
chr14:32559708-32563592+	-5.13089	8.83795	4.3127	0.037829	0.472691	down	0	0	0	1	3	4	4.81142	4.81142	4.81142	7.9564	9.22601	9.37579	chr14	32559707	32563592	+	hsa_circ_0031583	circBase	NM_001173	ARHGAP5	exonic	3885
chr15:22835916-22846952+	-5.10259	8.82316	4.22106	0.0399251	0.472691	down	0	0	0	1	2	5	4.81142	4.81142	4.81142	7.9564	8.67448	9.68547	chr15	22835915	22846952	+	hsa_circ_0034049	circBase	NM_052903	TUBGCP5	exonic	681
chr19:53883975-53888280+	-5.10071	8.82215	4.21449	0.0400801	0.472691	down	0	0	0	2	0	6	4.81142	4.81142	4.81142	8.87246	4.81142	9.94029	chr19	53883974	53888280	+		novel	uc010ydx.2	ZNF765	intronic	4306
chr9:88574708-88611492+	-5.08238	8.81188	4.1434	0.0417971	0.472691	down	0	0	0	2	5	0	4.81142	4.81142	4.81142	8.87246	9.93566	4.81142	chr9	88574707	88611492	+	hsa_circ_0139233	circBase	NM_024635	NAA35	exonic	783
chr1:23356962-23377013+	-5.08238	8.81188	4.1434	0.0417971	0.472691	down	0	0	0	2	5	0	4.81142	4.81142	4.81142	8.87246	9.93566	4.81142	chr1	23356961	23377013	+	hsa_circ_0009061	circBase	NM_015013	KDM1A	exonic	300
chr6:32487205-32549391-	-5.05506	8.79781	4.05688	0.0439917	0.472691	down	0	0	0	1	6	0	4.81142	4.81142	4.81142	7.9564	10.1918	4.81142	chr6	32487204	32549391	-		novel	NM_002124	HLA-DRB1	sense overlapping	62187
chr4:146080655-146092872-	-5.04614	8.79424	4.04219	0.0443761	0.472691	down	0	0	0	0	2	6	4.81142	4.81142	4.81142	4.81142	8.67448	9.94029	chr4	146080654	146092872	-	hsa_circ_0125443	circBase	NM_001102653	OTUD4	exonic	386
chr16:53337632-53340309+	-5.04614	8.79424	4.04219	0.0443761	0.472691	down	0	0	0	0	2	6	4.81142	4.81142	4.81142	4.81142	8.67448	9.94029	chr16	53337631	53340309	+	hsa_circ_0039373	circBase	NM_025134	CHD9	exonic	1067
chr15:41036245-41037457-	-5.0442	8.7932	4.0355	0.0445524	0.472691	down	0	0	0	1	0	7	4.81142	4.81142	4.81142	7.9564	4.81142	10.1568	chr15	41036244	41037457	-	hsa_circ_0004942	circBase	NM_001304802	RMDN3	exonic	386
chr2:32703703-32707650+	-5.0442	8.7932	4.0355	0.0445524	0.472691	down	0	0	0	1	0	7	4.81142	4.81142	4.81142	7.9564	4.81142	10.1568	chr2	32703702	32707650	+	hsa_circ_0007917	circBase	NM_016252	BIRC6	exonic	628
chr9:19286767-19305525+	-5.0442	8.7932	4.0355	0.0445524	0.472691	down	0	0	0	1	0	7	4.81142	4.81142	4.81142	7.9564	4.81142	10.1568	chr9	19286766	19305525	+	hsa_circ_0005684	circBase	NM_017925	DENND4C	exonic	1182
chr7:38290311-38306411-	-5.0442	8.7932	4.0355	0.0445524	0.472691	down	0	0	0	1	0	7	4.81142	4.81142	4.81142	7.9564	4.81142	10.1568	chr7	38290310	38306411	-		novel	NM_001003799	TARP	sense overlapping	16101
chr4:87614740-87622954+	-5.02718	8.78363	3.96973	0.0463253	0.472691	down	0	0	0	0	7	0	4.81142	4.81142	4.81142	4.81142	10.4092	4.81142	chr4	87614739	87622954	+	hsa_circ_0007263	circBase	NM_006264	PTPN13	exonic	649
chr2:24090705-24092631-	-5.02718	8.78363	3.96973	0.0463253	0.472691	down	0	0	0	0	7	0	4.81142	4.81142	4.81142	4.81142	10.4092	4.81142	chr2	24090704	24092631	-	hsa_circ_0052958	circBase	NR_125717	ATAD2B	exonic	211
chr2:173433469-173460751+	-5.02718	8.78363	3.96973	0.0463253	0.472691	down	0	0	0	0	7	0	4.81142	4.81142	4.81142	4.81142	10.4092	4.81142	chr2	173433468	173460751	+	hsa_circ_0057105	circBase	NR_103729	PDK1	exonic	596
chr4:88099629-88116842-	-4.99618	8.76643	3.85513	0.049594	0.472691	down	0	0	0	6	0	0	4.81142	4.81142	4.81142	10.3986	4.81142	4.81142	chr4	88099628	88116842	-	hsa_circ_0005384	circBase	NM_020803	KLHL8	exonic	1247
chr1:40980187-40982858+	-4.99618	8.76643	3.85513	0.049594	0.472691	down	0	0	0	6	0	0	4.81142	4.81142	4.81142	10.3986	4.81142	4.81142	chr1	40980186	40982858	+	hsa_circ_0113348	circBase	NM_022774	EXO5	sense overlapping	2672
chr2:218297646-218298839-	-4.99618	8.76643	3.85513	0.049594	0.472691	down	0	0	0	6	0	0	4.81142	4.81142	4.81142	10.3986	4.81142	4.81142	chr2	218297645	218298839	-	hsa_circ_0119139	circBase	NR_026597	DIRC3	exonic	268
chr2:214174783-214215369+	-4.99618	8.76643	3.85513	0.049594	0.472691	down	0	0	0	6	0	0	4.81142	4.81142	4.81142	10.3986	4.81142	4.81142	chr2	214174782	214215369	+	hsa_circ_0058039	circBase	NM_024532	SPAG16	exonic	483
chr3:111828390-111831992+	-4.99618	8.76643	3.85513	0.049594	0.472691	down	0	0	0	6	0	0	4.81142	4.81142	4.81142	10.3986	4.81142	4.81142	chr3	111828389	111831992	+		PMID:25242744	ENST00000264848	C3orf52	exonic	253
chr6:90432674-90435115-	-4.99618	8.76643	3.85513	0.049594	0.472691	down	0	0	0	6	0	0	4.81142	4.81142	4.81142	10.3986	4.81142	4.81142	chr6	90432673	90435115	-	hsa_circ_0132657	circBase	NM_014611	MDN1	exonic	495
chr16:70566382-70578436+	-4.99618	8.76643	3.85513	0.049594	0.472691	down	0	0	0	6	0	0	4.81142	4.81142	4.81142	10.3986	4.81142	4.81142	chr16	70566381	70578436	+	hsa_circ_0005330	circBase	NM_012426	SF3B3	exonic	759
chr1:45553553-45553909-	-4.98527	8.76381	3.8538	0.0496333	0.472691	down	0	0	0	0	0	8	4.81142	4.81142	4.81142	4.81142	4.81142	10.345	chr1	45553552	45553909	-	hsa_circ_0113446	circBase	NM_020883	ZSWIM5	exonic	357
chr5:108103794-108134090+	-4.98527	8.76381	3.8538	0.0496333	0.472691	down	0	0	0	0	0	8	4.81142	4.81142	4.81142	4.81142	4.81142	10.345	chr5	108103793	108134090	+	hsa_circ_0127486	circBase	NM_005246	FER	exonic	412
chr1:21415631-21437876-	-4.98527	8.76381	3.8538	0.0496333	0.472691	down	0	0	0	0	0	8	4.81142	4.81142	4.81142	4.81142	4.81142	10.345	chr1	21415630	21437876	-	hsa_circ_0005735	circBase	NM_001198803	EIF4G3	exonic	137
chr12:14576843-14578407+	-4.98527	8.76381	3.8538	0.0496333	0.472691	down	0	0	0	0	0	8	4.81142	4.81142	4.81142	4.81142	4.81142	10.345	chr12	14576842	14578407	+	hsa_circ_0097977	circBase	NM_018179	ATF7IP	exonic	1565
chr1:16528277-16529069-	-4.21468	9.47454	4.64267	0.0311864	0.472691	down	0	0	1	8	4	2	4.81142	4.81142	7.41194	10.8061	9.62404	8.43552	chr1	16528276	16529069	-	hsa_circ_0003567	circBase	NM_153213	ARHGEF19	exonic	239
chr7:22347958-22357656-	-4.06055	9.37893	4.14895	0.0416605	0.472691	down	0	0	1	6	4	3	4.81142	4.81142	7.41194	10.3986	9.62404	8.98094	chr7	22347957	22357656	-	hsa_circ_0133954	circBase	NM_012294	RAPGEF5	exonic	449
chr8:18622959-18662408-	-3.77242	9.74353	4.37377	0.0364961	0.472691	down	0	1	1	5	3	12	4.81142	7.15266	7.41194	10.1416	9.22601	10.9195	chr8	18622958	18662408	-	hsa_circ_0002111	circBase	NM_015310	PSD3	exonic	538
